# Supplementary material for: Trends of Incidence, Mortality, and Risk Factors for Lower Respiratory Infections among Children under 5 Years in China from 2000 to 2019
Source: Int J Environ Res Public Health. 2023 Feb 17;20(4):3547. doi: 10.3390/ijerph20043547 (PMC9965335; doi:10.3390/ijerph20043547)
Supplement: Supplementary file 1 [file ijerph-20-03547-s001.zip]

Archive with 1 entries (1 files):
- ijerph-2179531-supplementary.pdf
